# Supplementary material for: Charge-Transfer Excitations within Density Functional Theory: How Accurate Are the Most Recommended Approaches?
Source: J Chem Theory Comput. 2022 Feb 24;18(3):1646–62. doi: 10.1021/acs.jctc.1c01307 (PMC8908740; doi:10.1021/acs.jctc.1c01307)
Supplement: Supplementary file 1 — ct1c01307_si_001.xlsx [file ct1c01307_si_001.xlsx]

## Sheet: summary
Error measures for the calculated excitation energies (in eV) for the intramolecular CT set of Loos, Jacquemin, and co-workers.
	All (30)								Mild (12)								Strong (18)
Methods	MAE	MAX	ME	MAX+	MAX-	SPAN	RMSE	SD	MAE	MAX	ME	MAX+	MAX-	SPAN	RMSE	SD	MAE	MAX	ME	MAX+	MAX-	SPAN	RMSE	SD
CCSD	0.297	0.77	0.297	0.77	0.08	0.69	0.334	0.156	0.182	0.27	0.182	0.27	0.08	0.19	0.192	0.062	0.373	0.77	0.373	0.77	0.22	0.55	0.402	0.153
ADC(2)	0.159	0.62	-0.11	0.2	-0.62	0.82	0.211	0.183	0.108	0.21	0.003	0.2	-0.21	0.41	0.13	0.135	0.193	0.62	-0.186	0.04	-0.62	0.66	0.25	0.173
CIS(D)	0.35	1.36	0.266	1.36	-0.46	1.82	0.432	0.346	0.324	0.75	0.324	0.75	0.15	0.6	0.356	0.155	0.367	1.36	0.228	1.36	-0.46	1.82	0.476	0.43
RS-PBE-P86/SCS-ADC(2)	0.085	0.34	0.011	0.24	-0.34	0.58	0.113	0.114	0.081	0.24	0.051	0.24	-0.08	0.32	0.107	0.098	0.087	0.34	-0.015	0.14	-0.34	0.48	0.117	0.12
RS-PBE-P86/SOS-ADC(2)	0.123	0.48	0.013	0.26	-0.48	0.74	0.157	0.159	0.092	0.19	-0.019	0.19	-0.15	0.34	0.109	0.112	0.143	0.48	0.035	0.26	-0.48	0.74	0.182	0.183
RS-PBE-P86/SCS-CIS(D)	0.247	0.62	0.219	0.62	-0.22	0.84	0.278	0.174	0.259	0.38	0.259	0.38	0.18	0.2	0.265	0.057	0.238	0.62	0.192	0.62	-0.22	0.84	0.286	0.219
RS-PBE-P86/SOS-CIS(D)	0.236	0.77	0.223	0.77	-0.13	0.9	0.295	0.197	0.205	0.54	0.205	0.54	0.03	0.51	0.243	0.137	0.257	0.77	0.234	0.77	-0.13	0.9	0.325	0.232
SCS-wPBEPP86	0.113	0.49	0.025	0.49	-0.28	0.77	0.147	0.148	0.083	0.18	0.055	0.18	-0.11	0.29	0.096	0.082	0.132	0.49	0.004	0.49	-0.28	0.77	0.174	0.178
SOS-wPBEPP86	0.118	0.69	0.078	0.69	-0.15	0.84	0.178	0.162	0.068	0.14	0.032	0.12	-0.14	0.26	0.08	0.077	0.151	0.69	0.108	0.69	-0.15	0.84	0.22	0.197
SCS-wB88PP86	0.208	1.29	0.2	1.29	-0.08	1.37	0.322	0.257	0.124	0.24	0.118	0.24	-0.04	0.28	0.14	0.079	0.264	1.29	0.255	1.29	-0.08	1.37	0.4	0.317
SOS-wB88PP86	0.177	1.25	0.162	1.25	-0.1	1.35	0.304	0.262	0.084	0.18	0.064	0.18	-0.09	0.27	0.096	0.074	0.239	1.25	0.227	1.25	-0.1	1.35	0.385	0.319
SCS-wB2GPPLYP	0.207	0.874	0.206	0.874	-0.01	0.884	0.278	0.19	0.118	0.29	0.117	0.29	-0.01	0.3	0.149	0.096	0.266	0.874	0.266	0.874	0.02	0.854	0.338	0.215
SOS-wB2GPPLYP	0.249	0.974	0.246	0.974	-0.04	1.014	0.327	0.219	0.125	0.3	0.118	0.3	-0.04	0.34	0.154	0.103	0.331	0.974	0.331	0.974	0.03	0.944	0.403	0.236
SOS-RSX-QIDH	0.6	1.73	0.6	1.73	0.11	1.62	0.704	0.373	0.337	0.57	0.337	0.57	0.11	0.46	0.365	0.147	0.776	1.73	0.776	1.73	0.36	1.37	0.858	0.377
SOS-RSX-QIDH2	0.179	1.12	0.135	1.12	-0.18	1.3	0.293	0.265	0.062	0.18	0.01	0.12	-0.18	0.3	0.08	0.083	0.257	1.12	0.219	1.12	-0.15	1.27	0.373	0.311
RSX-QIDH	0.503	1.44	0.503	1.44	0.09	1.35	0.574	0.281	0.342	0.58	0.342	0.58	0.09	0.49	0.373	0.153	0.609	1.44	0.609	1.44	0.33	1.11	0.675	0.299
wB2GPPLYP	0.365	0.994	0.365	0.994	0.08	0.914	0.411	0.192	0.266	0.48	0.266	0.48	0.08	0.4	0.299	0.142	0.431	0.994	0.431	0.994	0.19	0.804	0.472	0.196
SCS-PBE-QIDH	0.126	0.24	0.012	0.22	-0.24	0.46	0.145	0.147	0.1	0.19	0.083	0.19	-0.05	0.24	0.112	0.078	0.144	0.24	-0.036	0.22	-0.24	0.46	0.163	0.164
SOS-PBE-QIDH	0.117	0.24	0.004	0.24	-0.23	0.47	0.133	0.135	0.078	0.15	0.053	0.15	-0.08	0.23	0.086	0.071	0.142	0.24	-0.029	0.24	-0.23	0.47	0.157	0.159
DSD-PBEP86	0.155	0.49	-0.019	0.22	-0.49	0.71	0.199	0.201	0.115	0.22	0.115	0.22	0	0.22	0.13	0.064	0.181	0.49	-0.109	0.2	-0.49	0.69	0.234	0.213
PBE0-2	0.216	0.57	0.178	0.57	-0.15	0.72	0.249	0.177	0.242	0.35	0.242	0.35	0.13	0.22	0.251	0.071	0.199	0.57	0.136	0.57	-0.15	0.72	0.248	0.213
PBE-QIDH	0.176	0.4	0.116	0.4	-0.2	0.6	0.205	0.172	0.209	0.4	0.204	0.4	-0.03	0.43	0.242	0.135	0.155	0.29	0.057	0.29	-0.2	0.49	0.176	0.172
B2GPPLYP	0.209	0.75	-0.109	0.27	-0.75	1.02	0.292	0.275	0.123	0.27	0.095	0.27	-0.08	0.35	0.148	0.118	0.266	0.75	-0.244	0.12	-0.75	0.87	0.357	0.267
CAM-B3LYP	0.229	0.91	-0.005	0.51	-0.91	1.42	0.303	0.308	0.256	0.51	0.113	0.51	-0.46	0.97	0.302	0.293	0.211	0.91	-0.083	0.39	-0.91	1.3	0.304	0.301
CAMh-B3LYP	0.351	1.18	-0.218	0.44	-1.18	1.62	0.473	0.427	0.248	0.58	0.036	0.44	-0.58	1.02	0.295	0.305	0.42	1.18	-0.388	0.28	-1.18	1.46	0.561	0.418
wB97X	0.362	0.67	0.344	0.67	-0.28	0.95	0.397	0.202	0.297	0.61	0.25	0.61	-0.28	0.89	0.349	0.254	0.406	0.67	0.406	0.67	0.14	0.53	0.426	0.133
wB97X-D	0.184	0.51	0.064	0.51	-0.46	0.97	0.233	0.228	0.242	0.51	0.14	0.51	-0.46	0.97	0.296	0.272	0.145	0.44	0.014	0.44	-0.27	0.71	0.18	0.185
Error measures for the calculated excitation energies (in eV) for the intermolecular set of Szalay and co-workers.
	All (14)
Methods	MAE	MAX	ME	MAX+	MAX-	SPAN	RMSE	SD
CCSD	0.295	0.44	0.295	0.44	0.15	0.29	0.306	0.083
ADC(2)	0.366	0.79	-0.366	-0.09	-0.79	0.7	0.443	0.259
CIS(D)	0.373	1.06	-0.297	0.34	-1.06	1.4	0.511	0.431
RS-PBE-P86/SCS-ADC(2)	0.301	0.77	-0.294	0.05	-0.77	0.82	0.407	0.292
RS-PBE-P86/SOS-ADC(2)	0.223	0.88	-0.173	0.3	-0.88	1.18	0.319	0.278
RS-PBE-P86/SCS-CIS(D)	0.267	0.83	-0.244	0.12	-0.83	0.95	0.401	0.331
RS-PBE-P86/SOS-CIS(D)	0.236	0.98	-0.141	0.3	-0.98	1.28	0.345	0.326
SCS-wPBEPP86	0.778	1.48	-0.758	0.14	-1.48	1.62	0.876	0.455
SOS-wPBEPP86	0.658	1.25	-0.63	0.2	-1.25	1.45	0.75	0.424
SCS-wB88PP86	0.625	1.35	-0.583	0.29	-1.35	1.64	0.733	0.461
SOS-wB88PP86	0.64	1.36	-0.604	0.25	-1.36	1.61	0.751	0.463
SCS-wB2GPPLYP	0.436	1.06	-0.391	0.32	-1.06	1.38	0.554	0.408
SOS-wB2GPPLYP	0.361	0.96	-0.314	0.33	-0.96	1.29	0.491	0.392
SOS-RSX-QIDH	0.296	0.52	0.16	0.52	-0.37	0.89	0.326	0.294
SOS-RSX-QIDH2	0.448	1.16	-0.448	-0.03	-1.16	1.13	0.58	0.383
RSX-QIDH	0.328	0.69	-0.106	0.37	-0.69	1.06	0.394	0.393
wB2GPPLYP	0.379	1.07	-0.292	0.45	-1.07	1.52	0.534	0.463
SCS-PBE-QIDH	1.004	1.63	-1.004	-0.44	-1.63	1.19	1.064	0.363
SOS-PBE-QIDH	0.975	1.56	-0.975	-0.45	-1.56	1.11	1.03	0.344
DSD-PBEP86	1.079	1.79	-1.079	-0.46	-1.79	1.33	1.147	0.403
PBE0-2	0.664	1.3	-0.631	0.22	-1.3	1.52	0.771	0.461
PBE-QIDH	0.97	1.67	-0.97	-0.27	-1.67	1.4	1.055	0.432
B2GPPLYP	1.344	2.21	-1.344	-0.5	-2.21	1.71	1.441	0.541
CAM-B3LYP	1.621	3.08	-1.621	-0.36	-3.08	2.72	1.868	0.963
CAMh-B3LYP	2.031	3.59	-2.031	-0.52	-3.59	3.07	2.268	1.047
wB97X	0.985	2.37	-0.966	0.11	-2.37	2.48	1.298	0.899
wB97X-D	1.686	3.28	-1.686	-0.68	-3.28	2.6	1.959	1.036
Error measures for the calculated excitation energies (in eV) for the intermolecular set of Baer and co-workers.
	All (4)
Methods	MAE	MAX	ME	MAX+	MAX-	SPAN	RMSE	SD
ADC(2)	0.31	0.43	-0.155	0.31	-0.43	0.74	0.319	0.322
CIS(D)	0.39	0.55	-0.265	0.25	-0.55	0.8	0.405	0.353
RS-PBE-P86/SCS-ADC(2)	0.285	0.38	-0.105	0.36	-0.38	0.74	0.298	0.322
RS-PBE-P86/SOS-ADC(2)	0.21	0.52	0.05	0.52	-0.22	0.74	0.285	0.324
RS-PBE-P86/SCS-CIS(D)	0.347	0.49	-0.208	0.28	-0.49	0.77	0.358	0.336
RS-PBE-P86/SOS-CIS(D)	0.257	0.46	-0.027	0.46	-0.3	0.76	0.291	0.335
SCS-wPBEPP86	0.402	0.6	-0.323	0.16	-0.6	0.76	0.433	0.334
SOS-wPBEPP86	0.325	0.43	-0.15	0.35	-0.43	0.78	0.335	0.345
SCS-wB88PP86	0.29	0.42	-0.08	0.42	-0.36	0.78	0.31	0.345
SOS-wB88PP86	0.292	0.42	-0.083	0.42	-0.36	0.78	0.311	0.347
SCS-wB2GPPLYP	0.237	0.51	0.018	0.51	-0.26	0.77	0.295	0.34
SOS-wB2GPPLYP	0.217	0.61	0.113	0.61	-0.16	0.77	0.317	0.343
SOS-RSX-QIDH	0.457	0.97	0.457	0.97	0.17	0.8	0.551	0.354
SOS-RSX-QIDH2	0.262	0.48	-0.022	0.48	-0.3	0.78	0.3	0.346
RSX-QIDH	0.272	0.76	0.248	0.76	-0.05	0.81	0.395	0.356
wB2GPPLYP	0.222	0.63	0.128	0.63	-0.16	0.79	0.327	0.348
SCS-PBE-QIDH	0.435	0.67	-0.405	0.06	-0.67	0.73	0.492	0.323
SOS-PBE-QIDH	0.42	0.64	-0.375	0.09	-0.64	0.73	0.468	0.323
DSD-PBEP86	0.452	0.71	-0.447	0.01	-0.71	0.72	0.525	0.318
PBE0-2	0.39	0.58	-0.305	0.17	-0.58	0.75	0.418	0.329
PBE-QIDH	0.432	0.67	-0.397	0.07	-0.67	0.74	0.487	0.326
B2GPPLYP	0.612	0.87	-0.612	-0.16	-0.87	0.71	0.67	0.315
CAM-B3LYP	0.46	0.72	-0.45	0.02	-0.72	0.74	0.534	0.332
CAMh-B3LYP	0.777	1.03	-0.777	-0.34	-1.03	0.69	0.823	0.312
wB97X	0.26	0.76	0.225	0.76	-0.07	0.83	0.391	0.37
wB97X-D	0.43	0.62	-0.34	0.18	-0.62	0.8	0.462	0.361

## Sheet: LJ_results
Calculated excitation energies (in eV) and CT metrics for the intramolecular CT set of Loos, Jacquemin, and co-workers.
Molecules	Δr / Å	Δr(NTO) / Å	wCT	dexc / Å	TBE	CC3	CCSD	ADC(2)	CIS(D)	RS-PBE-P86/SCS-ADC(2)	RS-PBE-P86/SOS-ADC(2)	RS-PBE-P86/SCS-CIS(D)	RS-PBE-P86/SOS-CIS(D)	SCS-wPBEPP86	SOS-wPBEPP86	SCS-wB88PP86	SOS-wB88PP86	SCS-wB2GPPLYP	SOS-wB2GPPLYP	SOS-RSX-QIDH	SOS-RSX-QIDH2	RSX-QIDH	wB2GPPLYP	SCS-PBE-QIDH	SOS-PBE-QIDH	DSD-PBEP86	PBE0-2	PBE-QIDH	B2GPPLYP	CAM-B3LYP	CAMh-B3LYP	wB97X	wB97X-D
aminobenzonitrile	0.58	0.974	0.462	2.914	5.26	5.25	5.41	5.157	5.57	5.257	5.175	5.524	5.483	5.31	5.286	5.38	5.327	5.355	5.359	5.58	5.251	5.588	5.531	5.357	5.326	5.398	5.503	5.478	5.394	5.458	5.403	5.537	5.471
aniline	0.45	0.838	0.31	2.469	5.87	5.86	5.99	5.788	6.19	5.878	5.789	6.146	6.094	5.904	5.862	5.946	5.893	5.916	5.91	6.098	5.829	6.132	6.08	5.945	5.911	5.992	6.095	6.061	5.989	5.999	5.957	6.057	6.016
azulene	0.841	1.177	0.494	3.065	3.89	3.88	4.02	3.859	4.14	3.867	3.755	4.082	4.009	3.781	3.754	3.85	3.797	3.897	3.899	3.997	3.709	4.045	4.012	3.844	3.805	3.924	4.02	3.977	3.925	3.909	3.863	3.972	3.905
	0.697	1.053	0.43	3.03	4.55	4.52	4.82	4.67	4.78	4.705	4.525	4.788	4.642	4.693	4.657	4.789	4.724	4.844	4.847	5.087	4.618	5.113	5.033	4.725	4.676	4.765	4.904	4.94	4.82	5.019	4.945	5.135	5.016
benzonitrile	2.337	1.29	0.466	2.636	7.1	7.08	7.33	7.285	7.85	7.136	7.26	7.478	7.642	7.171	7.186	7.196	7.168	7.218	7.232	7.246	7.197	7.194	7.195	7.142	7.15	7.208	7.294	7.071	7.033	6.639	6.519	6.821	6.638
benzothiadiazole	1.059	1.244	0.519	2.932	4.37	4.3	4.63	4.456	4.74	4.45	4.452	4.637	4.659	4.394	4.4	4.489	4.443	4.48	4.498	4.692	4.395	4.673	4.623	4.406	4.386	4.457	4.556	4.483	4.393	4.403	4.287	4.605	4.43
dimethylaminobenzonitrile	0.838	1.461	0.551	3.247	4.94	4.93	5.1	4.726	5.26	4.858	4.787	5.206	5.161	4.982	4.975	5.072	5.022	5.175	5.188	5.325	4.946	5.315	5.253	5.03	5.001	5.062	5.186	5.162	5.063	5.189	5.117	5.296	5.204
dimethylaniline	0.701	1.059	0.358	2.718	4.47	4.48	4.66	4.467	4.67	4.581	4.438	4.693	4.499	4.558	4.497	4.632	4.56	4.63	4.62	4.977	4.462	5.003	4.909	4.59	4.539	4.607	4.785	4.816	4.678	4.867	4.781	4.979	4.858
	0.668	1.266	0.449	2.824	5.54	5.53	5.68	5.348	5.95	5.479	5.403	5.88	5.827	5.607	5.584	5.667	5.617	5.657	5.66	5.879	5.558	5.892	5.834	5.65	5.62	5.688	5.819	5.775	5.687	5.74	5.678	5.829	5.756
dipeptide	2.546	3.634	0.673	3.989	8.15	8.04	8.92	7.824	9.51	8.242	8.412	8.43	8.592	8.081	8.353	8.341	8.352	8.66	8.796	9.723	8.876	9.367	8.817	7.906	7.973	7.657	8.717	7.978	7.399	7.842	7.313	8.684	7.879
β-dipeptide	2.212	3.192	0.893	3.842	8.51	8.46	8.9	8.299	8.6	8.535	8.7	8.663	8.817	8.425	8.605	9.802	9.759	8.758	8.852	9.443	8.818	9.139	8.841	8.285	8.329	8.101	8.443	8.311	7.908	7.599	7.333	8.765	8.294
	3.342	4.391	0.897	4.808	8.9	8.78	9.58	8.448	9.71	8.912	9.099	9.524	9.671	9.388	9.589	9.564	9.566	9.766	9.872	10.626	10.017	10.343	9.892	9.099	9.13	8.948	9.378	9.164	8.151	8.377	7.75	9.46	8.817
HCl	1.198	0.959	0.65	1.028	8.1	8.11	8.18	8.304	8.32	8.344	8.287	8.353	8.293	8.281	8.205	8.207	8.159	8.088	8.064	8.424	8.222	8.437	8.176	8.248	8.222	8.159	8.35	8.325	8.077	7.871	7.817	8.185	8.093
nitroaniline	1.918	2.044	0.624	3.369	4.57	4.51	4.8	4.436	4.75	4.517	4.462	4.725	4.669	4.533	4.527	4.649	4.589	4.639	4.656	4.985	4.518	4.953	4.855	4.53	4.498	4.552	4.715	4.685	4.521	4.66	4.528	4.886	4.704
nitrobenzene	1.315	1.467	0.504	2.83	5.57	5.52	5.77	5.554	5.93	5.554	5.533	5.801	5.781	5.512	5.502	5.588	5.537	5.57	5.58	5.806	5.499	5.8	5.726	5.521	5.496	5.571	5.708	5.614	5.49	5.398	5.273	5.614	5.429
nitrodimethylaniline	2.185	2.417	0.671	3.756	4.28	4.22	4.53	4.046	4.44	4.148	4.111	4.414	4.362	4.239	4.249	4.374	4.318	4.373	4.398	4.741	4.242	4.692	4.596	4.232	4.204	4.246	4.414	4.389	4.217	4.43	4.286	4.677	4.484
nitropyridine n-oxide	1.848	2.323	0.678	3.44	4.24	4.13	4.46	3.617	4.26	3.899	3.756	4.35	4.257	4.204	4.146	4.318	4.237	4.272	4.268	4.61	4.091	4.611	4.53	4.195	4.145	4.227	4.362	4.402	4.251	4.627	4.518	4.794	4.681
n-phenylpyrrole	2.476	2.16	0.582	3.489	5.53	5.5	5.84	5.573	5.98	5.654	5.703	5.948	5.974	5.636	5.674	5.735	5.704	5.78	5.808	6.037	5.726	5.981	5.901	5.582	5.579	5.579	5.757	5.641	5.482	5.529	5.305	5.868	5.578
	3.6	3.592	0.913	4.34	6.04	5.97	6.52	6.065	6.35	6.18	6.273	6.372	6.405	6.116	6.257	6.333	6.324	6.447	6.524	6.928	6.41	6.75	6.589	5.958	5.976	5.888	6.109	6.022	5.712	6.04	5.175	6.708	6.144
phthalazine	2.535	1.896	0.438	2.805	3.93	3.89	4.26	3.791	4.31	3.905	3.915	4.192	4.196	4.052	4.106	4.169	4.129	4.233	4.276	4.672	4.109	4.527	4.404	4.088	4.088	4.032	4.247	4.2	3.995	4.083	3.92	4.287	4.066
	2.363	1.913	0.507	2.809	4.34	4.32	4.64	4.225	4.75	4.312	4.353	4.634	4.68	4.476	4.534	4.594	4.561	4.634	4.677	4.965	4.524	4.847	4.769	4.524	4.525	4.51	4.656	4.595	4.455	4.472	4.334	4.66	4.467
quinoxaline	1.283	1.827	0.622	3.182	4.74	4.69	5	4.649	5.17	4.705	4.693	5.069	5.06	4.723	4.742	4.825	4.783	4.85	4.873	5.101	4.77	5.078	5.012	4.714	4.696	4.75	4.908	4.81	4.683	4.74	4.59	4.986	4.757
	0.686	1.048	0.411	2.722	5.75	5.76	6.01	5.823	5.9	5.9	5.757	5.934	5.792	5.887	5.866	5.993	5.933	5.964	5.973	6.324	5.826	6.327	6.23	5.939	5.897	5.95	6.084	6.145	6.004	6.258	6.188	6.356	6.26
	1.551	1.885	0.652	2.914	6.33	6.26	6.87	6.253	6.81	6.423	6.512	6.793	6.871	6.552	6.695	6.727	6.713	6.871	6.955	7.419	6.788	7.183	7.017	6.546	6.573	6.404	6.691	6.623	6.316	6.566	6.313	6.898	6.524
twisted dimethylaniline	3.218	2.678	0.771	3.558	4.17	4.15	4.41	3.842	3.82	4.008	4.082	4.022	4.098	3.89	4.024	4.091	4.073	4.185	4.266	4.725	4.071	4.502	4.356	3.944	3.964	3.837	4.024	4.032	3.795	3.986	3.752	4.313	3.988
	2.692	2.616	0.791	3.313	4.84	4.81	5.19	4.496	4.38	4.71	4.782	4.623	4.71	4.607	4.778	4.838	4.828	4.973	5.074	5.651	4.884	5.361	5.149	4.66	4.69	4.481	4.707	4.757	4.438	4.786	4.5	5.204	4.746
twisted n-phenylpyrrole	3.432	3.352	0.846	4.108	5.73	5.67	6.1	5.669	5.55	5.785	5.888	5.676	5.8	5.558	5.718	5.778	5.774	5.893	5.985	6.389	5.854	6.181	6.029	5.485	5.504	5.407	5.589	5.544	5.32	5.4	5.075	6.11	5.464
	3.662	3.355	0.863	4.204	5.82	5.76	6.18	5.82	6.09	5.928	5.973	6.141	6.071	5.89	5.982	6.343	6.298	6.145	6.195	6.582	6.077	6.47	6.325	5.981	5.971	6.019	5.905	6.057	5.616	5.633	5.248	6.282	5.742
	3.886	3.252	0.778	3.917	6.04	6.01	6.35	5.902	5.9	6.024	6.07	6.047	6.1	5.909	6.04	6.114	6.098	6.2	6.278	6.704	6.124	6.532	6.384	5.858	5.869	5.773	5.988	5.958	5.696	5.948	5.648	6.439	6.036
	3.781	3.35	0.802	4.035	6.28	6.24	6.61	6.127	6.16	6.266	6.302	6.28	6.323	6.226	6.362	6.442	6.426	6.536	6.619	7.096	6.476	6.903	6.723	6.188	6.199	6.064	6.259	6.293	6.062	6.21	5.859	6.717	6.307

## Sheet: Sz_results
Calculated excitation energies (in eV) and CT metrics for the intramolecular CT set of Szalay and co-workers.
Molecules	Δr / Å	Δr(NTO) / Å	wCT	dexc / Å	CCSDT-3	CC3	CCSD	ADC(2)	CIS(D)	RS-PBE-P86/SCS-ADC(2)	RS-PBE-P86/SOS-ADC(2)	RS-PBE-P86/SCS-CIS(D)	RS-PBE-P86/SOS-CIS(D)	SCS-wPBEPP86	SOS-wPBEPP86	SCS-wB88PP86	SOS-wB88PP86	SCS-wB2GPPLYP	SOS-wB2GPPLYP	SOS-RSX-QIDH	SOS-RSX-QIDH2	RSX-QIDH	wB2GPPLYP	SCS-PBE-QIDH	SOS-PBE-QIDH	DSD-PBEP86	PBE0-2	PBE-QIDH	B2GPPLYP	CAM-B3LYP	CAMh-B3LYP	wB97X	wB97X-D
ammonia–fluorine	2.501	2.482	0.886	2.981	6.62	6.53	6.9	5.988	6.489	5.851	5.738	5.788	5.643	5.495	5.366	5.509	5.386	5.68	5.657	6.341	5.461	6.188	5.943	5.26	5.199	5.23	5.712	5.569	5.188	5.806	5.73	5.932	5.754
acetone–fluorine	2.984	2.974	0.975	3.252	5.9	5.75	6.28	5.132	4.84	5.22	5.52	5.08	5.423	4.421	4.701	4.609	4.62	4.84	4.996	5.759	4.908	5.212	4.828	4.413	4.507	4.197	4.603	4.303	3.77	2.824	2.31	3.527	2.622
pyrazine–fluorine	3.086	3.084	0.998	3.503	6.33	6.15	6.77	5.752	5.304	5.648	6.003	6.314	6.513	5.046	5.347	5.878	5.856	5.49	5.656	6.364	5.557	5.783	5.43	4.98	5.084	4.932	5.1	4.828	4.255	3.346	2.79	4.177	3.202
	3.017	2.987	0.969	3.411	6.46	6.4	6.73	6.371	6.343	6.085	6.335	6.068	6.337	5.392	5.547	5.478	5.471	5.624	5.712	6.092	5.734	5.791	5.555	5.275	5.332	5.256	5.571	5.12	4.785	3.558	3.123	4.263	3.473
ammonia–oxygen-difluoride	3.22	3.201	0.969	3.322	7.09	6.83	7.33	6.302	7.278	6.409	6.621	6.452	6.652	5.735	5.892	5.74	5.732	6.396	6.467	6.932	6.165	6.523	6.462	5.463	5.53	5.298	5.944	5.422	4.883	4.161	3.527	4.975	3.898
acetone–nitromethane	2.908	2.871	0.944	3.283	6.42	6.28	6.75	5.747	5.488	6.036	6.235	5.891	6.128	5.583	5.799	5.756	5.759	6.229	6.312	6.765	5.986	6.398	6.375	5.526	5.585	5.347	5.718	5.526	5.103	4.911	4.514	5.552	4.804
ammonia–pyrazine	2.534	2.219	0.808	3.14	7.53	7.46	7.93	7.28	7.458	7.433	7.402	7.545	7.519	6.959	7.005	7.001	6.967	7.295	7.344	8.025	7.496	7.897	7.491	6.742	6.741	6.752	7.54	6.88	6.601	6.181	5.808	6.707	6.066
pyrrole–pyrazine (h-bond)	5.464	5.374	0.976	5.776	5.27	5.15	5.6	5.116	5.089	5.207	5.315	5.115	5.234	4.739	4.894	4.956	4.951	5.156	5.247	5.647	5.127	5.448	5.292	4.393	4.416	4.338	4.673	4.432	4.126	4.156	3.601	5.229	4.438
	5.84	5.565	0.994	5.863	6	5.86	6.32	5.753	5.57	5.906	5.955	5.939	5.946	6.143	6.2	5.807	5.789	5.913	6	6.52	5.854	6.319	6.118	5.129	5.144	5.036	6.217	5.237	4.866	5.032	4.463	6.11	5.321
	5.614	5.607	1	5.931	6.17	6.05	6.47	5.95	5.841	6.042	6.127	6.152	6.14	5.635	5.789	5.844	5.841	6.05	6.138	6.574	6.04	6.373	6.188	5.251	5.273	5.167	5.535	5.305	4.963	5.037	4.462	6.187	5.374
pyrrole–pyrazine (stacked)	3.174	3.07	0.901	3.736	5.48	5.4	5.68	5.331	5.821	5.385	5.452	5.6	5.657	5.001	5.104	5.147	5.132	5.302	5.362	5.656	5.271	5.541	5.429	4.872	4.881	4.862	5.126	4.917	4.703	4.6	4.24	5.224	4.627
	3.028	2.811	0.824	3.615	6.07	6	6.22	5.912	5.945	5.974	5.999	5.965	5.99	5.641	5.743	5.787	5.774	5.916	5.975	6.312	5.892	6.19	6.053	5.544	5.553	5.502	5.746	5.604	5.376	5.345	4.871	5.938	5.38
	1.335	2.32	0.644	3.324	6.34	6.25	6.52	6.211	6.316	6.304	6.239	6.315	6.221	6.012	6.051	6.63	6.594	6.664	6.669	6.714	6.165	6.641	6.786	5.904	5.885	5.88	6.151	6.07	5.84	5.982	5.819	5.414	5.175
tetrafluoroethylene–ethylene	4.532	4.823	0.984	5.081	10.56	10.46	10.87	10.279	10.291	10.607	10.863	10.575	10.857	9.811	9.983	9.907	9.913	10.205	10.301	10.781	10.296	10.454	10.19	9.438	9.46	9.322	9.767	9.441	8.96	8.604	8.553	9.471	8.507
ammonia–fluorine separation wrt the equilibrium distance	Δr / Å	Δr(NTO) / Å	wCT	dexc / Å	CCSDT-3	CC3	CCSD	ADC(2)	CIS(D)	RS-PBE-P86/SCS-ADC(2)	RS-PBE-P86/SOS-ADC(2)	RS-PBE-P86/SCS-CIS(D)	RS-PBE-P86/SOS-CIS(D)	SCS-wPBEPP86	SOS-wPBEPP86	SCS-wB88PP86	SOS-wB88PP86	SCS-wB2GPPLYP	SOS-wB2GPPLYP	SOS-RSX-QIDH	SOS-RSX-QIDH2	RSX-QIDH	wB2GPPLYP	SCS-PBE-QIDH	SOS-PBE-QIDH	DSD-PBEP86	PBE0-2	PBE-QIDH	B2GPPLYP	CAM-B3LYP	CAMh-B3LYP	wB97X	wB97X-D
0	2.5	2.482	0.886	2.981	6.617	6.524	6.903	5.988	6.489	5.851	5.738	5.788	5.643	5.495	5.366	5.509	5.386	5.68	5.657	6.341	5.461	6.188	5.943	5.26	5.199	5.23	5.712	5.569	5.188	5.806	5.73	5.932	5.754
1	3.276	3.119	0.931	3.563	6.937	6.874	7.122	6.354	6.953	6.17	6.301	6.107	6.231	5.346	5.402	5.382	5.33	5.639	5.69	6.304	5.622	5.984	5.692	5.133	5.157	5.065	5.577	5.154	4.718	4.05	3.759	4.541	3.914
2	3.857	3.696	0.949	4.108	7.391	7.346	7.49	6.793	7.5	6.638	6.857	6.59	6.807	5.622	5.749	5.677	5.653	5.985	6.065	6.655	6.036	6.27	5.957	5.369	5.426	5.285	5.82	5.278	4.812	3.491	2.957	4.351	3.369
3	4.416	4.322	0.972	4.672	7.921	7.864	8.096	7.134	6.937	6.998	7.243	6.982	7.211	5.898	6.045	5.968	5.95	6.309	6.399	6.992	6.369	6.583	6.263	5.57	5.636	5.482	6.044	5.454	4.966	3.513	2.844	4.592	3.466
4	4.98	4.93	0.988	5.229	8.187	8.125	8.372	7.39	7.152	7.269	7.522	7.226	7.484	6.132	6.285	6.213	6.197	6.573	6.667	7.268	6.632	6.848	6.525	5.729	5.796	5.639	6.227	5.61	5.105	3.658	2.924	4.87	3.685
5	5.461	5.405	0.978	5.723	8.423	8.36	8.61	7.593	7.342	7.487	7.741	7.398	7.673	6.333	6.49	6.423	6.407	6.793	6.888	7.496	6.849	7.07	6.746	5.862	5.93	5.77	6.381	5.743	5.223	3.796	3.016	5.112	3.898
6	6.087	6.061	1	6.31	8.62	8.556	8.808	7.763	7.502	7.667	7.924	7.574	7.851	6.506	6.665	6.603	6.587	6.975	7.073	7.687	7.032	7.258	6.929	5.975	6.043	5.881	6.512	5.856	5.325	3.914	3.098	5.317	4.09
7	6.618	6.593	1	6.837	8.787	8.723	8.976	7.906	7.639	7.82	8.077	7.725	8.002	6.657	6.818	6.758	6.742	7.132	7.231	7.85	7.187	7.416	7.087	6.072	6.141	5.978	6.625	5.954	5.413	4.017	3.17	5.491	4.258
8	7.147	7.123	1	7.363	8.93	8.866	9.121	8.03	7.757	7.952	8.209	7.854	8.132	6.788	6.95	6.892	6.877	7.267	7.367	7.989	7.321	7.553	7.223	6.157	6.226	6.062	6.722	6.039	5.49	4.105	3.232	5.64	4.404
100	55.834	55.814	1	56.012	10.566	10.498	10.767	9.466	9.133	9.462	9.718	9.339	9.618	8.306	8.48	8.435	8.42	8.805	8.911	9.573	8.847	9.115	8.774	7.177	7.248	7.076	7.88	7.066	6.433	5.156	4.014	7.32	6.086

## Sheet: TCNE_results
Calculated excitation energies (in eV) and CT metrics for the intramolecular CT set of Baer and co-workers.
Molecules	Exp.	Δr / Å	Δr(NTO) / Å	wCT	dexc / Å	ADC(2)	CIS(D)	RS-PBE-P86/SCS-ADC(2)	RS-PBE-P86/SOS-ADC(2)	RS-PBE-P86/SCS-CIS(D)	RS-PBE-P86/SOS-CIS(D)	SCS-wPBEPP86	SOS-wPBEPP86	SCS-wB88PP86	SOS-wB88PP86	SCS-wB2GPPLYP	SOS-wB2GPPLYP	SOS-RSX-QIDH	SOS-RSX-QIDH2	RSX-QIDH	wB2GPPLYP	SCS-PBE-QIDH	SOS-PBE-QIDH	DSD-PBEP86	PBE0-2	PBE-QIDH	B2GPPLYP	CAM-B3LYP	CAMh-B3LYP	wB97X	wB97X-D
benzene – TCNE	3.59	3.607	3.572	0.982	4.322	3.293	3.178	3.344	3.503	3.247	3.427	3.094	3.261	3.327	3.325	3.43	3.525	3.861	3.4	3.655	3.532	3.011	3.04	2.971	3.118	3.01	2.794	2.905	2.564	3.593	3.004
		3.596	3.559	0.978	4.317	3.307	3.191	3.357	3.51	3.258	3.431	3.116	3.28	3.348	3.344	3.45	3.543	3.878	3.413	3.675	3.556	3.03	3.057	2.993	3.139	3.036	2.823	2.952	2.62	3.626	3.047
		0.046	0.019	0.009	2.801	4.959	5.293	4.946	5.038	5.151	5.274	4.917	4.943	5	4.965	4.991	5.016	5.148	4.931	5.08	5.046	4.986	4.985	5.022	5.062	4.976	4.922	4.825	4.762	4.924	4.812
toluene – TCNE	3.36	3.566	3.534	0.976	4.364	2.929	2.808	2.976	3.141	2.872	3.058	2.758	2.931	2.999	2.998	3.098	3.196	3.53	3.057	3.314	3.199	2.69	2.719	2.647	2.78	2.691	2.485	2.641	2.329	3.29	2.736
		3.55	3.513	0.979	4.281	3.177	3.054	3.228	3.383	3.124	3.3	2.992	3.159	3.227	3.224	3.328	3.424	3.766	3.293	3.558	3.435	2.916	2.944	2.875	3.018	2.921	2.706	2.84	2.508	3.511	2.932
		0.065	0.02	0.013	2.822	4.958	5.292	4.945	4.962	5.151	5.274	4.915	4.943	4.999	4.964	4.99	5.016	5.148	4.93	5.08	5.047	4.984	4.984	5.02	5.062	4.975	4.92	4.823	4.758	4.922	4.807
xylene – TNCE	3.15	3.55	3.529	0.979	4.379	2.649	2.521	2.694	2.871	2.587	2.787	2.486	2.672	2.738	2.74	2.837	2.94	3.276	2.797	3.049	2.934	2.434	2.468	2.387	2.511	2.427	2.222	2.386	2.071	3.032	2.477
		3.512	3.479	0.973	4.289	2.929	2.794	2.975	3.131	2.861	3.035	2.766	2.936	3.009	3.005	3.106	3.204	3.549	3.06	3.336	3.218	2.7	2.727	2.656	2.791	2.712	2.502	2.689	2.383	3.323	2.77
		0.085	0.034	0.025	2.844	4.935	5.271	4.924	4.929	5.131	5.254	4.891	4.921	4.978	4.942	4.969	4.995	5.129	4.909	5.06	5.027	4.962	4.962	4.997	5.04	4.953	4.897	4.799	4.728	4.9	4.782
naphtalene – TCNE	2.6	3.868	3.85	0.989	4.801	2.182	2.058	2.258	2.492	2.153	2.423	2.053	2.268	2.322	2.334	2.412	2.529	2.852	2.408	2.598	2.474	1.969	2.015	1.908	2.018	1.915	1.697	1.857	1.5	2.591	2.02
		3.861	3.844	0.988	4.776	2.91	2.849	2.964	3.12	2.88	3.056	2.756	2.946	3.016	3.019	3.105	3.21	3.567	3.084	3.36	3.227	2.659	2.689	2.612	2.765	2.667	2.435	2.622	2.26	3.36	2.784
		3.86	3.832	0.985	4.696	4.122	5.14	4.184	4.284	3.998	4.158	4.053	4.234	4.885	4.85	4.875	4.899	5.028	4.448	4.779	4.582	3.874	3.906	3.777	3.973	3.903	3.603	3.953	3.52	4.806	4.102
Molecules	Exp.	Δr / Å	Δr(NTO) / Å	wCT	dexc / Å	ADC(2)	CIS(D)	RS-PBE-P86/SCS-ADC(2)	RS-PBE-P86/SOS-ADC(2)	RS-PBE-P86/SCS-CIS(D)	RS-PBE-P86/SOS-CIS(D)	SCS-wPBEPP86	SOS-wPBEPP86	SCS-wB88PP86	SOS-wB88PP86	SCS-wB2GPPLYP	SOS-wB2GPPLYP	SOS-RSX-QIDH	SOS-RSX-QIDH2	RSX-QIDH	wB2GPPLYP	SCS-PBE-QIDH	SOS-PBE-QIDH	DSD-PBEP86	PBE0-2	PBE-QIDH	B2GPPLYP	CAM-B3LYP	CAMh-B3LYP	wB97X	wB97X-D
benzene – TCNE	3.59	3.596	3.559	0.978	4.317	3.307	3.191	3.357	3.51	3.258	3.431	3.116	3.28	3.348	3.344	3.45	3.543	3.878	3.413	3.675	3.556	3.03	3.057	2.993	3.139	3.036	2.823	2.952	2.62	3.626	3.047
toluene – TCNE	3.36	3.566	3.534	0.976	4.364	2.929	2.808	2.976	3.141	2.872	3.058	2.758	2.931	2.999	2.998	3.098	3.196	3.53	3.057	3.314	3.199	2.69	2.719	2.647	2.78	2.691	2.485	2.641	2.329	3.29	2.736
xylene – TNCE	3.15	3.512	3.479	0.973	4.289	2.929	2.794	2.975	3.131	2.861	3.035	2.766	2.936	3.009	3.005	3.106	3.204	3.549	3.06	3.336	3.218	2.7	2.727	2.656	2.791	2.712	2.502	2.689	2.383	3.323	2.77
naphtalene – TCNE	2.6	3.861	3.844	0.988	4.776	2.91	2.849	2.964	3.12	2.88	3.056	2.756	2.946	3.016	3.019	3.105	3.21	3.567	3.084	3.36	3.227	2.659	2.689	2.612	2.765	2.667	2.435	2.622	2.26	3.36	2.784

## Sheet: fragmentation
Molecules and their fragmentation used for the LJ bechmark set.

## Sheet: mixing factors
The mixing factors of different types of contributions and the range-separation parameter (µ) for all the assessed functionals. In this compilation, HF, DFT, and PT2 stand for Hartree-Fock, density functional theory, and second-order perturbation theory, respectively.
				Long-range exchange	Short-range exchange			Long-range correlation		Mixed correlation		Short-range correlation
		Number of independent parameters	µ / au	HF	HF	DFT		Opposite-spin PT2	Same-spin PT2	Opposite-spin PT2	Same-spin PT2	Opposite-spin PT2	Same-spin PT2	DFT
spin-scaled RS-DH functionals	RS-PBE-P86/SCS-ADC(2)	4	0.7	1	0.5	0.5		1.24	0.64	0.62	0.32	0.31	0.16	0.75
	RS-PBE-P86/SOS-ADC(2)	3	0.7	1	0.5	0.5		1.69	0	0.845	0	0.4225	0	0.75
	RS-PBE-P86/SCS-CIS(D)	4	0.7	1	0.5	0.5		1.24	0.64	0.62	0.32	0.31	0.16	0.75
	RS-PBE-P86/SOS-CIS(D)	3	0.7	1	0.5	0.5		1.69	0	0.845	0	0.4225	0	0.75
				Long-range exchange	Short-range exchange			Full-range correlation
		Number of independent parameters	µ / au	HF	HF	DFT		Opposite-spin direct PT2	Same-spin direct PT2	Opposite-spin direct PT2	Same-spin direct PT2	DFT
spin-scaled LC-DH functionals	SCS-wPBEPP86	7	0.18	1	0.7	0.3		0.54	0.297	0.61	0	0.68
	SOS-wPBEPP86	5	0.18	1	0.7	0.3		0.669	0	0.613	0	0.68
	SCS-wB88PP86	7	0.2	1	0.65	0.35		0.545	0.092	0.557	0	0.58
	SOS-wB88PP86	5	0.2	1	0.65	0.35		0.599	0	0.559	0	0.58
	SCS-wB2GPPLYP	7	0.27	1	0.65	0.35		0.558	0.135	0.571	0	0.64
	SOS-wB2GPPLYP	5	0.27	1	0.65	0.35		0.61	0	0.57	0	0.64
	SOS-RSX-QIDH	4	0.27	1	0.6933	0.3066		0.43329	0	0.43329	0	0.667
	SOS-RSX-QIDH2	5	0.27	1	0.6933	0.3066		0.714	0	0.632	0	0.667
				Long-range exchange	Short-range exchange			Full-range correlation
		Number of independent parameters	µ / au	HF	HF	DFT		PT2	DFT
LC-DH functionals	RSX-QIDH	3	0.27	1	0.6933	0.3066		0.3333	0.6667
	wB2GPPLYP	3	0.27	1	0.65	0.35		0.36	0.64
			Full-range correlation			Full-range correlation
		Number of independent parameters	HF	DFT		Opposite-spin direct PT2	Same-spin direct PT2	Opposite-spin direct PT2	Same-spin direct PT2	DFT
spin-scaled global DH functionals	SCS-PBE-QIDH	6	0.6933	0.3066		0.524	0.096	0.515	0.07	0.667
	SOS-PBE-QIDH	4	0.6933	0.3066		0.573	0	0.547	0	0.667
	DSD-PBEP86	4	0.7	0.3		0.53	0.25	0.53	0.25	0.43
			Full-range correlation			Full-range correlation
		Number of independent parameters	HF	DFT		PT2	DFT
global DH functionals	PBE0-2	2	0.794	0.206		0.5	0.5
	PBE-QIDH	2	0.6933	0.3066		0.3333	0.6666
	B2GPPLYP	2	0.65	0.35		0.36	0.64
				HF			DFT		DFT
		Number of independent parameters	µ / au	Long-range exchange	Short-range exchange		Long-range exchange	Short-range exchange	Full-range correlation
LC hybrid functionals	CAM-B3LYP	3	0.33	0.65	0.19		0.35	0.81	1
	CAMh-B3LYP	3	0.33	0.5	0.19		0.5	0.81	1
	wB97X	17	0.3	1	0.157706		0	0.842294	1
	wB97X-D	18	0.2	1	0.222036		0	0.777964	1

## Sheet: LJ1
Calculated excitation energies (in eV) for the first benchmark set of Loos, Jacquemin, and co-workers using the aug-cc-pVTZ basis sets.
Molecules	Char.	TBE	CCSD	ADC(2)	CIS(D)	RS-PBE-P86/SCS-ADC(2)	RS-PBE-P86/SOS-ADC(2)	RS-PBE-P86/SCS-CIS(D)	RS-PBE-P86/SOS-CIS(D)	SCS-wPBEPP86	SOS-wPBEPP86	SCS-wB88PP86	SOS-wB88PP86	SCS-wB2GPPLYP	SOS-wB2GPPLYP	SOS-RSX-QIDH	SOS-RSX-QIDH2	RSX-QIDH	wB2PLYP	wB2GPPLYP	SCS-PBE-QIDH	SOS-PBE-QIDH	DSD-PBEP86	PBE0-2	PBE-QIDH	B2PLYP	B2GPPLYP	CAM-B3LYP	CAMh-B3LYP	wB97X	wB97X-D
acetaldehyde	V	4.31	4.36	4.237	4.36	4.262	4.242	4.305	4.297	4.28	4.221	4.315	4.252	4.288	4.277	4.504	4.153	4.455	4.372	4.4	4.331	4.309	4.343	4.405	4.408	4.287	4.345	4.321	4.313	4.352	4.329
acetylene	V	7.1	7.15	7.235	7.28	7.022	7.169	7.053	7.21	6.947	6.913	6.922	6.891	6.836	6.826	6.818	6.874	6.794	6.696	6.768	6.978	6.982	7.012	6.986	6.877	6.842	6.878	6.528	6.554	6.611	6.628
	V	7.44	7.48	7.564	7.618	7.343	7.453	7.381	7.501	7.284	7.227	7.231	7.192	7.141	7.121	7.17	7.206	7.177	7.035	7.106	7.27	7.264	7.291	7.323	7.204	7.077	7.145	6.765	6.756	6.856	6.853
ammonia	R	6.59	6.6	6.403	6.372	6.597	6.53	6.573	6.5	6.574	6.545	6.488	6.448	6.393	6.391	6.923	6.583	6.866	6.468	6.506	6.563	6.548	6.365	6.633	6.66	6.122	6.301	6.214	6.115	6.605	6.304
	R	8.16	8.15	7.866	7.855	8.084	8.047	8.068	8.027	8.023	8.016	7.922	7.89	7.894	7.902	8.407	8.082	8.333	7.954	7.989	8.008	8	7.794	8.081	8.085	7.476	7.704	7.603	7.454	8.09	7.577
	R	9.33	9.33	9.051	9.034	9.27	9.201	9.249	9.176	9.262	9.231	9.156	9.115	9.106	9.102	9.588	9.26	9.539	9.198	9.22	9.221	9.204	9.025	9.296	9.32	8.803	8.988	8.927	8.809	9.294	8.873
	R	9.96	9.95	9.672	9.591	9.901	9.851	9.853	9.8	9.726	9.71	9.646	9.609	9.709	9.714	10.169	9.821	10.099	9.795	9.818	9.736	9.725	9.525	9.824	9.826	9.246	9.472	9.419	9.251	9.742	9.31
carbon monoxide	V	8.49	8.59	8.688	8.782	8.655	8.624	8.701	8.681	8.687	8.602	8.682	8.622	8.671	8.643	8.801	8.563	8.786	8.734	8.748	8.679	8.656	8.696	8.755	8.737	8.628	8.688	8.637	8.609	8.678	8.629
	V	9.92	9.99	10.028	10.13	9.83	9.846	9.863	9.892	9.866	9.785	9.852	9.792	9.776	9.75	9.855	9.736	9.864	9.778	9.816	9.855	9.833	9.898	9.937	9.862	9.774	9.818	9.633	9.633	9.717	9.691
	V	10.06	10.12	10.299	10.413	10.162	10.112	10.199	10.161	10.211	10.078	10.164	10.084	10.076	10.028	10.226	10.039	10.288	10.158	10.187	10.149	10.106	10.183	10.286	10.233	10.066	10.122	9.992	9.965	10.07	10.052
	R	10.95	11.22	11.322	11.479	11.475	11.437	11.572	11.515	11.456	11.408	11.602	11.571	11.305	11.294	11.741	11.478	11.693	11.296	11.38	11.757	11.753	11.215	11.537	11.474	10.828	11.123	10.835	10.675	11.273	10.878
	R	11.52	11.75	11.833	11.713	11.931	11.908	11.827	11.809	11.728	11.713	11.319	11.278	11.639	11.641	12.084	11.803	11.996	11.602	11.692	11.406	11.394	11.534	11.839	11.801	11.267	11.492	11.142	11.035	11.467	11.066
	R	11.72	11.96	12.032	12.06	12.12	12.104	12.12	12.102	11.99	11.965	11.844	11.812	11.871	11.869	12.288	12.045	12.215	11.814	11.917	11.989	11.985	11.792	12.101	12.027	11.433	11.706	11.305	11.175	11.691	11.243
cyclopropene	V	6.68	6.76	6.752	6.844	6.73	6.772	6.732	6.778	6.723	6.724	6.8	6.775	6.754	6.763	6.914	6.805	6.843	6.72	6.737	6.839	6.847	6.776	6.929	6.789	6.449	6.61	6.48	6.375	6.59	6.524
	V	6.79	6.86	6.763	6.902	6.771	6.883	6.854	6.966	6.796	6.798	6.894	6.888	6.856	6.889	7.219	7.139	7.117	6.703	6.82	6.925	6.944	6.783	6.832	6.864	6.605	6.687	6.52	6.375	6.7	6.614
diazomethane	V	3.14	3.19	3.337	3.553	3.245	3.257	3.36	3.41	3.214	3.135	3.218	3.154	3.163	3.14	3.251	3.07	3.251	3.179	3.228	3.226	3.202	3.301	3.333	3.251	3.172	3.231	3.012	3.011	3.051	3.044
	R	5.54	5.57	5.626	5.646	5.741	5.823	5.744	5.831	5.749	5.781	5.697	5.682	5.576	5.597	5.941	5.821	5.874	5.555	5.585	5.768	5.777	5.596	5.75	5.737	5.356	5.473	5.348	5.274	5.741	5.498
	V	5.9	5.94	5.966	6.029	6.12	6.124	6.161	6.174	6.122	6.071	6.105	6.055	6.004	5.994	6.258	6.023	6.249	6.079	6.096	6.162	6.142	6.093	6.186	6.21	6.006	6.058	5.993	5.963	6.155	6.075
dinitrogen	V	9.34	9.41	9.475	9.656	9.447	9.401	9.525	9.508	9.487	9.413	9.502	9.437	9.489	9.47	9.67	9.369	9.644	9.57	9.595	9.488	9.464	9.511	9.592	9.561	9.41	9.493	9.459	9.418	9.514	9.454
	V	9.88	10	10.256	10.31	9.772	9.96	9.794	9.989	9.747	9.691	9.718	9.678	9.618	9.597	9.466	9.635	9.471	9.428	9.509	9.739	9.741	9.848	9.772	9.588	9.635	9.658	9.193	9.227	9.266	9.273
	V	10.29	10.44	10.787	10.85	10.305	10.434	10.332	10.469	10.29	10.189	10.218	10.161	10.095	10.054	10.027	10.152	10.085	9.964	10.047	10.237	10.22	10.329	10.334	10.15	10.075	10.13	9.635	9.638	9.745	9.753
	R	12.98	13.15	12.992	13.673	13.273	13.222	13.389	13.321	13.33	13.341	13.255	13.219	13.164	13.182	13.827	13.374	13.726	13.21	13.307	13.338	13.335	13.1	13.467	13.419	12.748	13.014	12.827	12.696	12.987	12.595
	R	13.03	13.43	13.327	13.635	13.568	13.527	13.786	13.755	13.7	13.72	13.596	13.568	13.488	13.514	14.195	14.163	14.192	13.495	13.595	13.692	13.691	13.435	13.793	13.769	13.024	13.316	12.952	12.831	13.294	13.017
	R	13.09	13.26	13.069	13.747	13.302	13.276	13.562	13.531	13.29	13.301	13.162	13.131	13.212	13.228	13.751	13.38	13.66	13.193	13.322	13.329	13.321	13.093	13.522	13.443	12.671	13.032	12.682	12.527	13.267	13.011
	R	13.46	13.67	13.993	14.52	14.057	13.881	13.964	13.749	13.7	13.72	13.488	13.514	13.845	13.85	14.155	13.76	14.045	13.705	13.861	14.12	14.116	13.982	14.263	14.097	13.897	13.804	13.186	13.096	13.721	13.439
ethylene	R	7.4	7.42	7.336	7.351	7.368	7.44	7.364	7.44	7.413	7.436	7.342	7.331	7.25	7.266	7.577	7.521	7.521	7.222	7.233	7.379	7.389	7.208	7.373	7.332	6.909	7.049	6.936	6.819	7.408	7.044
	V	7.91	8.02	7.912	7.951	7.937	7.995	7.961	8.024	8.02	7.986	8.003	7.971	7.902	7.919	8.064	7.981	8.038	7.866	7.877	8.009	8.02	7.966	7.998	7.953	7.506	7.662	7.54	7.404	8.024	7.955
	R	8.07	8.08	7.989	8.007	8.017	8.102	8.019	8.107	8.061	8.088	7.984	7.974	7.934	7.926	8.215	8.171	8.157	7.942	7.935	8.028	8.025	7.883	8.006	8.004	7.521	7.695	7.609	7.445	8.076	7.636
formaldehyde	V	3.98	4.01	3.922	4.037	3.93	3.926	3.971	3.98	3.963	3.895	3.982	3.92	3.95	3.934	4.147	3.832	4.09	3.989	4.029	4.006	3.988	4.009	4.063	4.06	3.943	3.998	3.948	3.949	3.994	3.981
	R	7.23	7.23	6.504	6.635	6.997	7.034	7.054	7.1	7.075	7.16	7.081	7.068	7.01	7.063	7.688	7.208	7.489	7.075	7.096	7.12	7.141	6.82	7.08	7.168	6.507	6.732	6.89	6.747	7.329	6.946
	R	8.13	8.12	7.529	7.558	7.956	7.981	7.956	7.994	7.977	8.05	7.963	7.947	7.893	7.942	8.543	8.086	8.36	7.941	7.978	8.046	8.063	7.761	8.005	8.096	7.493	7.687	7.767	7.652	8.201	7.85
	R	8.23	8.21	7.469	8.163	7.963	8.002	8.027	8.079	7.978	8.071	8.025	8.014	7.963	8.02	8.631	8.144	8.425	8.024	8.049	8.03	8.053	7.72	7.999	8.077	7.391	7.632	7.786	7.614	8.231	7.762
	R	8.67	8.65	7.989	8.035	8.456	8.477	8.464	8.502	8.481	8.559	8.448	8.433	8.407	8.456	9.075	8.589	8.886	8.463	8.505	8.575	8.592	8.275	8.533	8.635	8.005	8.214	8.292	8.179	8.712	8.276
	V	9.22	9.28	9.169	9.384	9.133	9.103	9.226	9.229	9.247	9.183	9.254	9.191	9.222	9.209	9.461	9.145	9.41	9.264	9.312	9.258	9.239	9.247	9.346	9.318	9.102	9.203	9.138	9.101	9.239	9.169
	V	9.43	9.67	9.461	9.081	9.642	9.645	9.666	9.673	9.792	9.719	9.783	9.726	9.69	9.671	9.896	9.694	9.887	9.78	9.755	9.766	9.744	9.723	9.787	9.804	9.573	9.659	9.574	9.468	9.82	9.961
formamide	V	5.65	5.69	5.448	5.58	5.522	5.477	5.567	5.531	5.551	5.495	5.591	5.525	5.549	5.541	5.851	5.425	5.802	5.675	5.703	5.607	5.58	5.598	5.699	5.722	5.532	5.607	5.617	5.601	5.672	5.643
hydrogen chloride	V	7.84	7.91	7.972	7.981	8.037	7.984	8.051	7.993	7.983	7.921	7.896	7.854	7.792	7.774	8.162	7.955	8.164	7.823	7.878	7.958	7.936	7.835	8.053	8.032	7.602	7.749	7.547	7.471	7.91	7.715
hydrogen sulfide	R	6.18	6.25	6.364	6.377	6.346	6.31	6.356	6.321	6.297	6.202	7.874	7.852	6.17	6.135	6.327	6.188	6.355	6.193	6.233	6.258	6.231	6.236	6.343	6.313	6.124	6.193	6.031	6.005	6.15	6.123
	R	6.24	6.29	6.335	6.33	6.428	6.398	6.42	6.388	6.395	6.36	6.309	6.279	6.221	6.212	6.589	6.434	6.569	6.252	6.269	6.372	6.361	6.213	6.425	6.41	5.984	6.123	5.986	5.898	6.41	6.143
ketene	V	3.86	3.97	4.112	4.175	4.049	4.008	4.071	4.032	3.987	3.899	3.995	3.927	3.94	3.913	4.111	3.834	4.126	4.027	4.067	4.006	3.972	4.055	4.126	4.097	3.98	4.036	3.907	3.898	3.955	3.939
	R	6.01	6.09	6.026	6.09	6.207	6.26	6.222	6.277	6.222	6.254	6.175	6.159	6.063	6.086	6.493	6.31	6.414	6.068	6.093	6.245	6.252	6.049	6.235	6.239	5.796	5.934	5.863	5.772	6.26	6.003
	R	7.18	7.29	7.18	7.248	7.359	7.44	7.375	7.459	7.374	7.422	7.303	7.294	7.242	7.271	7.65	7.494	7.56	7.228	7.253	7.376	7.389	7.167	7.368	7.35	6.847	7.025	6.928	6.797	7.415	6.971
methanimine	V	5.23	5.28	5.287	5.383	5.251	5.253	5.295	5.312	5.282	5.213	5.285	5.227	5.267	5.249	5.451	5.173	5.393	5.29	5.324	5.307	5.292	5.301	5.367	5.347	5.197	5.274	5.174	5.161	5.259	5.217
nitrosomethane	V	1.96	1.98	1.874	2.033	1.874	1.915	1.931	1.989	1.882	1.827	1.927	1.866	1.887	1.876	1.993	1.738	1.939	1.918	1.944	1.936	1.923	1.988	1.971	1.948	1.931	1.954	1.899	1.906	1.901	1.894
	R	6.4	6.43	5.86	5.887	6.317	6.389	6.322	6.39	6.348	6.468	6.372	6.366	6.322	6.392	7.031	6.521	6.806	6.399	6.409	6.386	6.415	6.08	6.344	6.422	5.732	5.986	6.154	5.968	6.634	6.217
streptocyanine-c1	V	7.13	7.24	7.001	6.991	7.273	7.112	7.252	7.081	7.365	7.245	7.404	7.314	7.331	7.297	7.741	7.173	7.741	7.637	7.585	7.394	7.339	7.341	7.463	7.632	7.47	7.455	7.884	7.884	7.948	7.964
thioformaldehyde	V	2.22	2.29	2.236	2.299	2.29	2.283	2.322	2.323	2.254	2.174	2.256	2.199	2.228	2.204	2.37	2.124	2.344	2.28	2.298	2.27	2.248	2.282	2.325	2.325	2.239	2.277	2.226	2.227	2.26	2.252
	R	5.96	5.97	5.797	5.867	5.992	6.031	6.03	6.058	6.097	6.116	6.052	6.035	5.987	6.004	6.406	6.204	6.323	6.017	6.016	6.052	6.059	5.843	6.048	6.061	5.567	5.732	5.792	5.655	6.267	5.931
	V	6.38	6.63	6.567	6.649	6.647	6.671	6.686	6.719	6.703	6.621	6.694	6.642	6.611	6.582	6.679	6.566	6.694	6.672	6.651	6.711	6.691	6.719	6.707	6.728	6.336	6.691	6.413	6.303	6.704	6.704
water	R	7.62	7.6	7.18	7.167	7.542	7.463	7.523	7.434	7.449	7.432	7.378	7.333	7.24	7.247	7.883	7.424	7.805	7.335	7.401	7.478	7.461	7.26	7.544	7.611	7.02	7.205	7.144	7.06	7.492	7.263
	R	9.41	9.36	8.838	8.924	9.225	9.178	9.239	9.184	9.092	9.1	9.003	8.967	8.94	8.958	9.569	9.124	9.472	9.01	9.081	9.124	9.115	8.891	9.208	9.234	8.554	8.805	8.696	8.559	9.126	8.673
	R	9.99	9.96	9.522	9.524	9.778	9.712	9.767	9.696	9.74	9.727	9.654	9.611	9.513	9.522	10.166	9.727	10.08	9.565	9.655	9.779	9.766	9.551	9.85	9.895	9.259	9.47	9.298	9.218	9.679	9.449
Mean absolute errors for the calculated excitation energies (in eV) for the first benchmark set of Loos, Jacquemin, and co-workers.
Methods	valence	Rydberg
CCSD	0.084	0.084
ADC(2)	0.138	0.31
CIS(D)	0.209	0.362
RS-PBE-P86/SCS-ADC(2)	0.107	0.21
RS-PBE-P86/SOS-ADC(2)	0.104	0.21
RS-PBE-P86/SCS-CIS(D)	0.114	0.23
RS-PBE-P86/SOS-CIS(D)	0.127	0.228
SCS-wPBEPP86	0.119	0.203
SOS-wPBEPP86	0.106	0.195
SCS-wB88PP86	0.124	0.257
SOS-wB88PP86	0.112	0.263
SCS-wB2GPPLYP	0.115	0.207
SOS-wB2GPPLYP	0.117	0.202
SOS-RSX-QIDH	0.262	0.439
SOS-RSX-QIDH2	0.14	0.23
RSX-QIDH	0.241	0.348
wB2PLYP	0.172	0.169
wB2GPPLYP	0.167	0.185
SCS-PBE-QIDH	0.127	0.214
SOS-PBE-QIDH	0.117	0.214
DSD-PBEP86	0.107	0.249
PBE0-2	0.164	0.234
PBE-QIDH	0.178	0.195
B2PLYP	0.146	0.457
B2GPPLYP	0.137	0.29
CAM-B3LYP	0.232	0.349
CAMh-B3LYP	0.245	0.47
wB97X	0.214	0.142
wB97X-D	0.22	0.29
